# Supplementary material for: Exposure Characteristics and Cumulative Risk Assessment for Phthalates in Children Living near a Petrochemical Complex
Source: Toxics. 2023 Jan 6;11(1):57. doi: 10.3390/toxics11010057 (PMC9865072; doi:10.3390/toxics11010057)
Supplement: Supplementary file 1 [file toxics-11-00057-s001.zip]

Archive with 1 entries (1 files):
- toxics-2034684-supplementary.pdf
